# Supplementary material for: Functional Characterization of PoEP1 in Regulating the Flowering Stage of Tree Peony
Source: Plants (Basel). 2024 Jun 14;13(12):1642. doi: 10.3390/plants13121642 (PMC11207526; doi:10.3390/plants13121642)
Supplement: Supplementary file 1 [file plants-13-01642-s001.zip]

Archive with 1 entries (1 files):
- Figrue S1.tif
